# Supplementary material for: Drivers of abundance and spatial distribution of reef-associated sharks in an isolated atoll reef system
Source: PLoS One. 2017 May 31;12(5):e0177374. doi: 10.1371/journal.pone.0177374 (PMC5451018; doi:10.1371/journal.pone.0177374)
Supplement: S1 Dataset — (XLSX) [file pone.0177374.s001.xlsx]

## Sheet: Tickler_Drivers of sharks_Data.
SAMPLE	SITE	ATOLL	C.alb	C.amb	C.mel	G.cuv	N.fer	S.lew	S.mok	T.obe	SR	TA	PA	DEPTH	LHC	SUBSTRATE	FISH	FISHSR	FISHBIO	H	J	ESRh	CAR2	COR	DET	HER	PLA
WP100	VB01	Victory Bank	0	1	0	1	0	0	0	0	2	2	1	10	0.7	REEF	182	62	51.7749	3.68	0.89	39	19.4015	0.0256502	4.70722	14.946	1.27334
WP102	VB01	Victory Bank	0	1	0	0	0	0	0	0	1	1	1	10	0.5	REEF	309	43	177.69	2.11	0.56	8	119.624	1.01689	0.451793	27.113	1.99425
WP103	VB01	Victory Bank	0	4	0	0	0	0	0	0	1	4	1	10	0.1	REEF	81	36	23.9655	3.28	0.92	27	3.50021	0.495156	3.05027	2.50986	1.01717
WP104	VB01	Victory Bank	0	2	0	0	0	0	0	1	2	3	1	9	0.85	REEF	162	32	98.2334	2.25	0.65	10	54.8968	0.0427764	0.0563753	15.7017	0.160144
WP105	VB02	Victory Bank	0	1	0	0	1	0	0	1	3	3	1	14	0.8	REEF	465	42	85.9635	1.32	0.35	4	4.09996	0.398803	0.197709	20.1905	18.0677
WP106	VB02	Victory Bank	0	3	0	0	0	0	0	0	1	3	1	9	0.5	REEF	137	50	45.9773	3.47	0.89	32	8.4511	0.280326	0.758147	19.5394	0.458526
WP107	VB02	Victory Bank	0	0	0	0	0	0	0	0	0	0	0	9	0.2	REEF	196	53	49.9233	3.24	0.82	26	19.3185	0.123677	0.649502	28.7518	2.67329
WP108	VB03	Victory Bank	0	5	0	0	0	0	0	0	1	5	1	34	0.8	REEF	33	18	29.023	2.63	0.91	14	7.41739	0.0605936	0	0.0409309	0
WP109	VB03	Victory Bank	0	2	0	0	0	0	0	0	1	2	1	40	0.7	REEF	88	23	21.2745	1.96	0.63	7	0.449497	0.0385093	2.36998	0.823914	2.51416
WP110	VB03	Victory Bank	0	4	0	0	0	0	0	1	2	5	1	22	0.9	REEF	221	38	144.319	2.17	0.6	9	11.9715	0.19764	2.32671	5.18335	9.33846
WP111	VB03	Victory Bank	0	5	0	0	0	0	0	0	1	5	1	28	0.9	REEF	249	24	47.5753	1.14	0.36	3	0.421984	0.17984	0	0.602746	10.4661
WP112	PB05	Peros Banos	0	1	0	0	0	0	0	0	1	1	1	10	0.8	REEF	809	66	79.3058	1.83	0.44	6	19.8145	0.393459	2.7136	7.13298	17.662
WP113	PB05	Peros Banos	0	1	0	0	0	0	0	0	1	1	1	12	0.5	REEF	582	65	47.9244	2.19	0.52	9	23.1958	0.652566	2.23796	6.6732	9.3956
WP115	PB05	Peros Banos	0	0	1	0	0	0	0	0	1	1	1	10	0.6	REEF	678	62	84.2936	2.2	0.53	9	26.4295	1.01198	0.814584	29.1715	6.83529
WP118	PB05	Peros Banos	0	1	0	0	0	0	0	0	1	1	1	10	0.8	REEF	534	63	80.0185	1.98	0.48	7	44.7308	0.802965	2.43113	2.83682	15.8092
WP120	PB06	Peros Banos	0	0	1	0	0	0	0	0	1	1	1	10	0.8	REEF	527	52	106.063	2.34	0.59	10	13.8166	0.370478	0.315382	2.38568	4.5152
WP121	PB06	Peros Banos	0	1	0	0	0	0	0	0	1	1	1	10	0.9	REEF	343	55	23.5324	2.24	0.56	9	10.8711	0.117655	0.571694	5.1176	0.836401
WP122	PB06	Peros Banos	0	2	0	0	0	0	0	0	1	2	1	6	0	REEF	143	29	56.96	2.36	0.7	11	24.8079	0	0.509632	0	0.925011
WP123	PB06	Peros Banos	0	0	0	0	0	0	0	0	0	0	0	7	0.5	REEF	471	54	154.58	2.19	0.55	9	23.0336	0.727042	0.62264	8.63195	15.3909
WP126	PB07	Peros Banos	0	1	0	0	0	0	0	1	2	2	1	6	1	REEF	50	24	9.95896	2.94	0.92	19	2.48095	0.333985	0.348072	4.50639	0
WP127	PB07	Peros Banos	0	0	1	0	0	0	0	0	1	1	1	7	0.5	REEF	196	30	31.5884	1.76	0.52	6	9.35223	0.0873267	0.10276	2.08021	3.36752
WP128	PB07	Peros Banos	0	0	0	0	0	0	0	0	0	0	0	7	0.8	REEF	155	52	28.7231	3.34	0.85	28	27.7516	0.417159	0.526653	2.27495	3.46814
WP130	PB07	Peros Banos	0	0	0	0	0	0	0	0	0	0	0	10	0.7	REEF	500	74	60.9636	2.64	0.61	14	19.5859	0.659223	3.13216	9.06606	12.5458
WP131	PB08	Peros Banos	0	2	0	0	0	0	0	0	1	2	1	20	0	LAGOON	18	8	23.8964	1.73	0.83	6	7.41908	0	0	0	0
WP133	PB08	Peros Banos	0	2	0	0	0	0	0	0	1	2	1	29	0.25	LAGOON	80	30	46.8167	2.56	0.75	13	13.5413	0.15855	0.307258	0.137921	0.630516
WP134	PB08	Peros Banos	0	0	0	0	0	0	0	0	0	0	0	20	0.4	LAGOON	134	43	69.7191	3.06	0.81	21	30.9309	1.04613	3.395	3.85019	0.784252
WP135	PB08	Peros Banos	0	3	0	0	0	0	0	0	1	3	1	25	0.8	LAGOON	87	40	43.7508	3.39	0.92	30	16.1689	0.467048	0.2262	0.774762	1.00261
WP137	PB09	Peros Banos	0	1	0	0	0	0	0	0	1	1	1	25	0.6	LAGOON	130	38	28.3007	2.48	0.68	12	8.05501	0.339973	0.0434041	6.49044	4.37412
WP138	PB09	Peros Banos	0	2	0	0	0	0	0	0	1	2	1	25	0.5	LAGOON	55	39	31.5604	3.56	0.97	35	14.0382	0.346632	1.80724	4.21357	0
WP139	PB09	Peros Banos	0	4	1	0	1	0	0	0	3	6	1	20	0.1	LAGOON	511	53	45.1308	1.75	0.44	6	3.57091	0.21119	0.021702	0.737173	15.0637
WP140	PB10	Peros Banos	0	1	0	0	1	0	0	0	2	2	1	18	0	LAGOON	95	34	36.6891	2.99	0.85	20	18.9423	0.0877825	0.0651061	2.21813	0.125795
WP142	PB10	Peros Banos	0	0	0	0	0	0	0	0	0	0	0	14	0.5	REEF	105	52	64.2136	3.72	0.94	41	17.2394	0.425444	0.0434041	4.9402	0.291613
WP143	PB10	Peros Banos	0	1	0	0	1	0	0	0	2	2	1	24	0	REEF	52	13	15.3558	1.08	0.42	3	6.93136	0	0	0	0.693988
WP144	PB11	Peros Banos	0	2	0	0	0	0	0	0	1	2	1	25	0	LAGOON	6	5	13.6434	1.49	0.93	4	11.4616	0	0	0	0
WP145	PB11	Peros Banos	0	1	0	0	0	0	0	0	1	1	1	27	0	LAGOON	15	13	24.6357	2.48	0.97	12	14.2841	0	0	0	0
WP147	PB11	Peros Banos	0	0	1	0	0	0	0	0	1	1	1	38	0	LAGOON	31	14	2.37911	2.45	0.93	12	1.04292	0.180724	0.913326	0	0.24406
WP148	PB12	Peros Banos	0	4	0	0	0	0	0	1	2	5	1	10	0.5	REEF	328	42	38.2824	2.05	0.55	8	20.6524	0.444521	0.398819	0.41222	2.08199
WP149	PB12	Peros Banos	0	0	1	0	0	0	0	1	2	2	1	10	0.5	REEF	381	37	81.8633	2.1	0.58	8	26.5376	0.0792749	0.204498	0.322986	14.3234
WP150	PB12	Peros Banos	0	1	0	0	0	0	0	0	1	1	1	8	0.5	REEF	343	47	89.9733	1.93	0.5	7	13.2447	0.24687	0.0810584	15.9172	21.5298
WP151	PB12	Peros Banos	0	3	0	0	0	0	0	0	1	3	1	8	0.5	REEF	682	53	62.1428	1.46	0.37	4	14.3471	0.370155	1.59538	1.28204	13.7612
WP152	PB13	Peros Banos	0	4	0	0	1	0	0	0	2	5	1	12	0.5	REEF	600	71	107.372	2.46	0.58	12	18.2139	1.41937	1.00321	5.41293	15.6844
WP155	PB13	Peros Banos	0	3	0	0	0	0	0	0	1	3	1	18.8	0.15	REEF	148	47	47.8949	3.32	0.86	28	26.0784	0.085092	0.021702	7.95841	0.50929
WP156	PB01	Peros Banos	0	0	0	0	0	0	0	0	0	0	0	19	0	LAGOON	52	19	6.08872	2.58	0.88	13	0.927442	0	16.8598	0	0.104196
WP157	PB01	Peros Banos	0	1	0	0	1	0	0	1	3	3	1	19.6	0.1	REEF	320	26	27.8377	1.93	0.59	7	0.856997	0	2.10747	0.0276104	4.39153
WP161	PB01	Peros Banos	0	2	0	0	0	0	0	0	1	2	1	16.5	0.6	REEF	61	38	35.9657	3.5	0.96	33	8.67353	0.24164	0.0946557	1.58371	0.614552
WP163	PB01	Peros Banos	0	1	0	0	0	0	0	0	1	1	1	31.9	0.4	REEF	72	38	22.4214	3.34	0.92	28	1.86435	0.293672	0.140711	5.86036	0.140273
WP164	PB02	Peros Banos	0	0	0	0	0	0	0	0	0	0	0	21.2	0.8	REEF	279	35	52.6313	1.7	0.48	5	35.5383	0.245933	0.10276	4.87798	4.12212
WP165	PB02	Peros Banos	0	2	0	0	0	0	0	0	1	2	1	26.6	0.45	REEF	535	54	150.671	1.82	0.46	6	7.16462	0.142822	1.96695	6.46136	11.2134
WP166	PB02	Peros Banos	1	4	0	0	0	0	0	0	2	5	1	28.7	0	REEF	97	16	25.2858	1.89	0.68	7	4.25494	0	10.5373	0	8.56509
WP167	PB02	Peros Banos	0	2	0	0	1	0	0	0	2	3	1	15.5	0.3	REEF	188	38	13.635	2.2	0.6	9	7.69011	0.0351427	0.021702	0.0276104	1.96825
WP170	PB03	Peros Banos	0	0	0	0	0	0	0	0	0	0	0	5.4	1	LAGOON	164	37	16.9232	2.67	0.74	14	2.01881	0.528226	0.286579	2.6233	1.69489
WP172	PB03	Peros Banos	0	1	0	0	0	0	0	0	1	1	1	35.6	0.25	LAGOON	85	31	33.7169	2.8	0.82	16	16.6676	0.346255	0.0434041	7.23529	0.561736
WP173	PB03	Peros Banos	0	0	0	0	0	0	0	0	0	0	0	32.3	0.25	LAGOON	50	25	23.4687	3.04	0.95	21	12.6523	0.446634	0.0434041	2.9708	0.0239428
WP174	PB03	Peros Banos	0	0	0	0	0	0	0	0	0	0	0	29.7	0.4	LAGOON	115	26	18.2231	2.3	0.7	10	2.2855	0.302592	0	6.34435	1.04595
WP175	PB04	Peros Banos	0	1	0	0	0	0	0	0	1	1	1	20.6	0.5	LAGOON	70	40	27.7687	3.39	0.92	30	12.6752	0.363901	0.0813547	2.49367	0.120626
WP176	PB04	Peros Banos	0	0	1	0	0	0	0	0	1	1	1	32	0.6	LAGOON	80	31	46.4183	2.88	0.84	18	23.1734	0.446634	0.021702	12.6355	0.0185354
WP177	PB04	Peros Banos	0	0	1	0	0	0	0	0	1	1	1	36.6	0.2	LAGOON	47	30	21.6281	3.23	0.95	25	11.9864	0.266981	0.00899621	7.44982	0.0718284
WP178	PB03	Peros Banos	0	0	0	0	0	0	0	0	0	0	0	36.1	0.4	LAGOON	9	7	16.9103	1.89	0.97	7	16.9103	0	0	0	0
WP179	PB04	Peros Banos	0	1	0	0	0	0	0	1	2	2	1	37.9	0.8	LAGOON	65	24	16.1783	2.62	0.83	14	1.04517	0.245877	0.021702	2.5344	0.418778
WP180	PB04	Peros Banos	0	0	0	0	0	0	0	0	0	0	0	34.3	0.5	LAGOON	65	29	29.1275	3.02	0.9	21	17.7066	0.245877	0.372428	2.38627	0.153755
WP184	VB03	Victory Bank	0	0	0	0	0	0	0	0	0	0	0	20	0.9	REEF	80	42	51.046	3.64	0.97	38	8.1538	0.589519	0.251689	7.59439	0.336731
WP186	VB04	Victory Bank	0	5	0	0	0	0	0	0	1	5	1	30	0.6	REEF	52	36	19.9654	3.45	0.96	32	1.52608	0.343763	0.331995	0.876182	0.0914396
WP187	VB04	Victory Bank	0	2	0	0	0	0	0	0	1	2	1	35.7	0.5	REEF	179	39	60.7884	2.22	0.61	9	8.03744	0.19726	0.198066	15.3582	8.66924
WP188	VB04	Victory Bank	0	2	0	0	0	0	0	0	1	2	1	19.2	0.8	REEF	55	28	34.5441	2.97	0.89	20	14.4867	0.0302968	0.221997	1.05725	0.626708
WP189	VB04	Victory Bank	0	1	0	0	0	0	0	0	1	1	1	19.1	0.6	REEF	202	49	23.1276	2.7	0.69	15	3.48917	0.0711916	0.6938	0.813096	3.65741
WP207	NB01	North Brother	0	4	0	0	0	0	0	0	1	4	1	20.9	0.2	REEF	47	23	16.5338	2.84	0.91	17	13.0801	0.00387566	0	0	0.0522939
WP208	NB01	North Brother	0	1	0	0	0	0	0	0	1	1	1	28.8	0.1	LAGOON	66	25	39.1682	2.87	0.89	18	17.2267	0.0170982	3.50996	2.00041	0.0184083
WP209	NB01	North Brother	0	1	0	0	0	0	0	0	1	1	1	20.7	0.2	REEF	56	36	30.3352	3.43	0.96	31	3.74669	0.0870387	0.0558687	0.00405102	0.0813275
WP210	NB01	North Brother	0	3	0	0	0	0	0	0	1	3	1	22.2	0.2	REEF	83	39	46.434	3.37	0.92	29	8.3214	0.0186938	0.991421	0	9.81996
WP211	NB02	North Brother	0	1	0	0	1	0	0	0	2	2	1	20.7	0.2	REEF	48	21	61.7577	2.59	0.85	13	9.52649	0	0	0	4.08884
WP212	NB02	North Brother	0	2	0	0	0	0	0	0	1	2	1	26.6	0	LAGOON	106	14	181.207	1.15	0.44	3	16.722	0	18.9672	0	156.684
WP213	NB02	North Brother	0	2	0	0	1	0	0	1	3	4	1	23.9	0.6	REEF	156	57	94.438	3.28	0.81	27	12.5187	0.481376	4.32991	1.96168	51.5653
WP214	NB02	North Brother	0	0	0	0	0	0	0	1	1	1	1	20.5	0.3	LAGOON	149	46	116.656	3.11	0.81	22	7.50477	0.212647	1.98209	6.95938	37.3849
WP215	NB03	North Brother	0	1	0	0	0	0	0	0	1	1	1	29.2	0	LAGOON	71	32	36.7052	3.26	0.94	26	14.267	0.403685	4.70338	1.33361	0.095209
WP216	NB03	North Brother	0	4	0	0	0	0	0	0	1	4	1	29.8	0	LAGOON	78	22	48.6515	2.55	0.82	13	9.51613	0	2.78962	0.699366	14.7518
WP217	NB03	North Brother	0	4	0	0	0	0	0	0	1	4	1	28.1	0.1	LAGOON	53	11	175.396	1.54	0.64	5	2.78184	0	0	0	27.4123
WP218	NB03	North Brother	0	3	0	0	0	0	0	1	2	4	1	24.5	0.6	LAGOON	101	45	67.2414	3.5	0.92	33	6.62686	0.0683449	0.246397	0.0965698	22.5389
WP219	EA01	Eagle	0	3	0	0	0	0	0	1	2	4	1	20.5	0.6	LAGOON	67	37	12.5842	3.27	0.9	26	1.79389	0.0514059	2.28489	2.04701	0.396554
WP220	EA01	Eagle	0	2	0	0	0	0	0	1	2	3	1	20.8	0	LAGOON	75	29	16.217	2.76	0.82	16	11.6169	0.0270378	1.33528	0.0827597	0.131038
WP221	EA01	Eagle	0	0	0	0	0	0	0	0	0	0	0	20.5	0.1	REEF	79	35	15.3897	2.98	0.84	20	4.35302	0.0501729	5.43239	1.46002	0.0092518
WP222	EA01	Eagle	0	0	1	0	0	0	0	1	2	2	1	20.9	0.1	REEF	129	44	10.7826	3.01	0.8	20	3.03028	0.152948	2.45056	0.39356	0.326874
WP223	EA02	Eagle	0	0	0	0	0	0	0	0	0	0	0	28.3	0.3	LAGOON	82	38	17.5219	3.44	0.95	31	9.3239	0.177876	2.54745	1.03476	0.0514271
WP225	EA02	Eagle	0	1	0	0	0	0	0	0	1	1	1	27.2	0.5	LAGOON	95	37	23.1117	3.31	0.92	27	11.7705	0.139027	0	0.0693239	0.126192
WP226	EA02	Eagle	0	0	0	0	0	0	0	0	0	0	0	30	0.2	LAGOON	71	25	11.888	2.75	0.85	16	8.22069	0.136433	0.193138	1.07757	0.0422486
WP227	EA03	Eagle	0	0	0	0	0	0	0	2	1	2	1	28.3	0.25	LAGOON	91	19	33.4661	1.8	0.61	6	26.2394	0	0	0.0827597	0.151663
WP228	EA03	Eagle	0	1	0	0	0	0	0	0	1	1	1	29	0.2	LAGOON	113	46	31.684	3.42	0.89	31	22.0582	0.512107	0.982222	0.457244	0.0976775
WP229	EA03	Eagle	0	1	0	0	0	0	0	0	1	1	1	27.4	0.3	LAGOON	93	33	9.53358	2.82	0.81	17	3.82616	0.335208	1.68819	0.400101	0.15866
WP230	EA03	Eagle	0	3	0	0	0	0	0	1	2	4	1	28.4	0.3	LAGOON	73	32	20.3179	3.08	0.89	22	12.5109	0.0856088	3.52233	1.12221	0.0104828
WP231	EA04	Eagle	0	0	0	0	0	0	0	0	0	0	0	21.9	0	LAGOON	69	21	28.7244	2.53	0.83	13	22.4773	0.0715719	0	0	0.0718311
WP232	EA04	Eagle	0	0	0	0	1	0	0	1	2	2	1	12.8	0.4	REEF	74	43	18.1038	3.45	0.92	32	6.84645	0.23663	0.184796	4.5307	0.137709
WP233	EA04	Eagle	0	0	0	0	1	0	0	1	2	2	1	18.6	0.2	REEF	122	41	23.0496	3.12	0.84	23	6.6975	0.10563	10.938	0.181307	0.0808285
WP234	EA04	Eagle	0	0	0	0	1	0	0	1	2	2	1	19.2	0.1	LAGOON	57	30	34.2222	3.04	0.89	21	5.16319	0.172987	1.40818	0.0527294	1.27776
WP235	DA01	Danger Bank	0	0	0	0	0	0	0	0	0	0	0	20	0	LAGOON	87	37	26.4935	3.3	0.91	27	15.8998	0.189074	3.99496	1.80532	0
WP236	DA01	Danger Bank	0	0	0	0	0	0	0	0	0	0	0	22.1	0.8	LAGOON	84	32	35.6181	3.08	0.89	22	9.78724	0.233856	2.30305	1.59236	0.551828
WP237	DA01	Danger Bank	0	0	0	0	0	0	0	0	0	0	0	18.9	0.5	LAGOON	137	38	10.9997	2.67	0.73	14	5.05707	0.439115	1.26789	1.7784	0.477703
WP238	DA01	Danger Bank	0	3	0	0	0	0	0	0	1	3	1	17.6	0.2	LAGOON	210	24	27.6344	1.65	0.52	5	24.2585	0.00838671	0.197709	0.593183	0.422236
WP239	DA02	Danger Bank	0	0	0	0	0	0	0	1	1	1	1	26.1	0.2	LAGOON	92	39	21.3052	3.17	0.87	24	10.1682	0.187919	2.85867	1.37808	0.0392786
WP241	DA02	Danger Bank	0	0	0	0	0	0	0	0	0	0	0	27.2	0.2	LAGOON	96	33	18.3938	2.92	0.83	19	8.53548	0.328057	0.4275	4.55414	0
WP242	DA02	Danger Bank	0	1	0	0	0	0	0	1	2	2	1	26.9	0.2	LAGOON	91	35	20.4359	2.86	0.8	17	12.769	0.252384	1.4314	1.8626	0
WP243	DA03	Danger Bank	0	0	0	0	2	0	0	1	2	3	1	27.9	0.3	LAGOON	91	44	24.4541	3.21	0.85	25	8.67792	0.488856	1.17915	9.18263	0.0277127
WP244	DA03	Danger Bank	0	0	0	0	0	0	0	0	0	0	0	26.3	0.5	LAGOON	170	34	29.1693	2.21	0.63	9	19.8459	0.340967	0.0855	3.00153	0.185036
WP245	DA03	Danger Bank	0	0	0	1	0	0	0	0	1	1	1	26.8	0.5	LAGOON	272	40	31.8032	1.91	0.52	7	5.84857	0.461613	11.4075	1.31395	4.99456
WP246	DA03	Danger Bank	0	0	0	0	0	0	0	0	0	0	0	27.4	0.5	LAGOON	156	37	21.4074	2.49	0.69	12	14.3786	0.433721	0.491384	2.79345	0.305447
WP33	SL01	Salomon	0	0	0	0	0	0	0	0	0	0	0	27	0.5	LAGOON	21	15	3.04892	2.47	0.91	12	0.148575	0.252055	0.2565	0.17441	0
WP35	SL01	Salomon	0	0	0	0	0	0	0	0	0	0	0	18	0.5	LAGOON	2	1	3.94065	0	1	1	0	0	0	0	0
WP36	SL02	Salomon	0	0	1	0	0	0	0	0	1	1	1	25	0.7	LAGOON	67	3	135.1	0.15	0.14	1	5.05865	0	0	0	0
WP37	SL02	Salomon	0	0	0	0	0	0	0	0	0	0	0	25	0.6	LAGOON	44	23	15.954	2.93	0.93	19	5.72372	0.257717	0.29925	5.72254	0.0101624
WP38	SL03	Salomon	0	1	0	0	0	0	0	0	1	1	1	21	0.6	LAGOON	47	28	18.1612	3.14	0.94	23	2.70093	0.181164	0.0855	0.421432	0.0101624
WP39	SL03	Salomon	0	1	0	0	0	0	0	0	1	1	1	19	0.6	LAGOON	61	29	2.28913	3.08	0.92	22	0.876216	0.632266	0.12825	0.58714	0.0560345
WP40	SL04	Salomon	0	0	0	0	0	0	0	0	0	0	0	23	0.6	REEF	51	29	5.13588	3.19	0.95	24	0.926987	0.42413	0.29925	1.08314	0.431133
WP40.5	SL04	Salomon	0	2	1	0	0	0	0	0	2	3	1	21	0.5	REEF	81	38	10.5049	3.12	0.86	23	5.77879	0.182202	0.98325	0.826648	0.441295
WP41	SL03	Salomon	0	0	0	0	0	0	0	0	0	0	0	18	0	LAGOON	110	43	4.63021	3.26	0.87	26	1.39471	1.20437	0.2565	1.12288	0.137639
WP43	SL01	Salomon	0	0	0	0	0	0	0	0	0	0	0	25	0.4	LAGOON	39	24	6.2932	2.98	0.94	20	0.505514	0.538583	0.29925	1.0092	0
WP45	SL01	Salomon	0	0	0	0	0	0	0	0	0	0	0	27	0.2	LAGOON	7	4	7.91779	1.15	0.83	3	0.0365005	0	0	0	0
WP47	SL02	Salomon	0	0	0	0	0	0	0	0	0	0	0	26	0	LAGOON	25	12	8.891	2.11	0.85	8	0.530189	0.0423185	0.342	0.0951968	0
WP50	SL05	Salomon	0	0	0	0	0	0	0	0	0	0	0	35	0.3	LAGOON	24	12	15.3246	2.18	0.88	9	0.769359	0.50411	0.171	0	0
WP52	SL05	Salomon	0	0	0	0	0	0	0	0	0	0	0	33	0	LAGOON	25	10	14.711	2.02	0.88	8	0.235617	0	0.171	0	0
WP58	SL05	Salomon	0	1	0	0	0	0	0	0	1	1	1	35	0.8	LAGOON	139	55	36.7222	3.32	0.83	28	17.4617	0.50304	0.458074	7.17348	0.243444
WP61	SL02	Salomon	0	0	0	0	0	0	0	0	0	0	0	38	0.1	LAGOON	54	14	10.1227	2.39	0.91	11	0.909001	0.286528	0.5985	0.429881	0.0175289
WP73	SL03	Salomon	0	0	1	0	0	0	0	0	1	1	1	30	0.5	LAGOON	43	25	7.41673	2.94	0.91	19	0.633503	0.366509	1.78765	0.686195	0.00222122
WP91	SL06	Salomon	0	1	0	0	1	0	0	0	2	2	1	15	0.8	REEF	939	52	42.525	0.85	0.21	2	16.3366	1.39089	0.0855	5.90051	8.14584
WP93	SL06	Salomon	0	1	0	0	0	0	0	0	1	1	1	21	0.6	REEF	95	47	12.6794	3.56	0.92	35	7.89113	0.257686	0.248766	0.432931	0.239879
WP95	SL06	Salomon	1	2	0	0	0	0	0	0	2	3	1	20	0.7	REEF	197	59	37.9543	2.91	0.71	18	17.4234	0.253346	0.312369	10.6171	1.04524
WP96	SL04	Salomon	1	3	0	0	0	0	0	0	2	4	1	23	0.6	REEF	238	54	40.5542	2.92	0.73	19	16.2225	0.131669	0.124383	5.12183	1.00559

## Sheet: Variable definitions
SAMPLE	Sample ID
SITE	Site ID
ATOLL	Atoll name
C.alb	MaxN Silvertip shark
C.amb	MaxN Grey reef shark
C.mel	MaxN Blacktip reef shark
G.cuv	MaxN Tiger shark
N.fer	MaxN Tawny nurse shark
S.lew	MaxN Scalloped hammerhead
S.mok	MaxN Great hammerhead
T.obe	MaxN White tip reef shark
SR	Species richness, all sharks
TA	MaxN, all sharks
PA	Sharks present (1) or absent (0)
DEPTH	Depth of sample (m)
LHC	Per cent live hard coral cover
SUBSTRATE	Macrohabitat type, REEF or LAGOON
FISH	MaxN, all teleost fish
FISHSR	Species richness, all teleost fish
FISHBIO	Fish biomass
H	Shannon diversity index, all teleost fish
J	Pielou's measure of species evenness, all teleost fish
ESRh	Effective fish species richness, all teleost fish
CAR2	Biomass of lower trophic level piscivorous fish
COR	Biomass of corallivorous fish
DET	Biomass of detritivorous fish
HER	Biomass of herbivorous fish
PLA	Biomass of planktivorous fish
